# Supplementary material for: The CDK Inhibitor Dinaciclib Improves Cisplatin Response in Nonseminomatous Testicular Cancer: A Preclinical Study
Source: Cells. 2024 Feb 20;13(5):368. doi: 10.3390/cells13050368 (PMC10931172; doi:10.3390/cells13050368)
Supplement: Supplementary file 1 [file cells-13-00368-s001.zip]

Archive with 1 entries (1 files):
- cells-2798011-supplementary.pdf
